# Supplementary material for: Higher body condition with infection by Haemoproteus parasites in Bananaquits (Coereba flaveola)
Source: PeerJ. 2024 Mar 29;12:e16361. doi: 10.7717/peerj.16361 (PMC10984167; doi:10.7717/peerj.16361)
Supplement: Supplemental Information 1 [file peerj-12-16361-s001.csv]

	id	alpha	weight	wing_length	tarsus_length	status	site	date	sex	age	parasite
1	TP015	BANA	9.97	59.5	16.7	0	catano_kc	7/26/2018	M	AHY	Not Infected
2	TP017	BANA	8.99	51	16.3	0	catano_kc	7/26/2018	F	AHY	Not Infected
3	TP026	BANA	7.68	51	16	0	bay_inter	7/31/2018	U	HY	Not Infected
4	TP029	BANA	10.47	56.5	15.5	0	tb_isla_cabras	8/2/2018	F	AHY	Not Infected
5	TP030	BANA	9.7	59	16.6	0	tb_isla_cabras	8/2/2018	U	AHY	Not Infected
6	TP033	BANA	10.54	59.5	17.6	0	sj_rep_univ	8/4/2018	M	AHY	Not Infected
7	TP034	BANA	9.08	52	16.4	1	sj_rep_univ	8/4/2018	U	HY	Infected
9	TP036	BANA	9.68	59	16.9	0	sj_rep_univ	8/4/2018	U	AHY	Not Infected
10	TP038	BANA	10.57	60	16.3	1	sj_rep_univ	8/4/2018	M	AHY	Infected
11	TP040	BANA	9.18	54	13.8	0	tb_levi_bridge	8/14/2018	U	AHY	Not Infected
12	TP041	BANA	7.81	50.5	13.5	0	bay_inter	8/22/2018	U	AHY	Not Infected
13	TP044	BANA	11.22	57	15.5	1	bay_inter	8/22/2018	M	AHY	Infected
15	TP049	BANA	9.19	50.5	15.9	0	bay_inter	8/22/2018	U	HY	Not Infected
16	TP053	BANA	8.67	53	15.8	0	bay_inter	8/22/2018	U	HY	Not Infected
17	TP054	BANA	9.81	56.5	14	0	catano_kc	9/7/2018	U	HY	Not Infected
18	TP059	BANA	9.42	56	14.8	1	guaynabo_hs	9/8/2018	M	AHY	Infected
19	TP072	BANA	8.35	52.5	15.31	0	bay_assmca	9/21/2018	M	AHY	Not Infected
20	TP073	BANA	10.87	60.5	17.7	1	bay_assmca	9/21/2018	U	AHY	Infected
22	TP076	BANA	9.66	55	16.5	0	bay_assmca	9/21/2018	U	HY	Not Infected
23	TP078	BANA	10.8	53	17.1	0	bay_assmca	9/21/2018	U	AHY	Not Infected
24	TP079	BANA	8.85	58	16.6	0	bay_assmca	9/21/2018	F	AHY	Not Infected
25	TP080	BANA	8.02	50	14.9	0	bay_assmca	9/21/2018	U	U	Not Infected
26	TP081	BANA	10.02	60	15.3	0	bay_assmca	9/21/2018	M	AHY	Not Infected
27	TP082	BANA	10.98	56	16.3	1	bay_assmca	9/21/2018	M	AHY	Infected
28	TP094	BANA	8.89	54	15.3	0	guaynabo_hs	10/6/2018	U	AHY	Not Infected
29	TP106	BANA	9.49	56	14.45	0	catano_huerto	10/12/2018	U	AHY	Not Infected
30	TP108	BANA	10.78	57	16.8	0	catano_huerto	10/12/2018	M	AHY	Not Infected
31	TP112	BANA	9.3	57	17.6	0	bay_rexville	10/19/2018	U	HY	Not Infected
32	TP121	BANA	8.89	58	17.1	1	bay_rexville	10/19/2018	M	AHY	Infected
33	TP122	BANA	9.26	49	14.29	0	bay_rexville	10/19/2018	F	AHY	Not Infected
34	TP124	BANA	8.29	50	14.4	0	bay_rexville	10/19/2018	U	AHY	Not Infected
35	TP130	BANA	8.05	52.5	16	0	bay_assmca	10/24/2018	U	HY	Not Infected
36	TP131	BANA	10.22	60	15.4	1	bay_assmca	10/24/2018	U	HY	Infected
37	TP132	BANA	10.64	62	17.1	1	bay_assmca	10/24/2018	M	AHY	Infected
38	TP133	BANA	9.84	59.5	15.1	1	bay_assmca	10/24/2018	U	AHY	Infected
40	TP138	BANA	8.38	50.5	15.9	0	bay_assmca	10/24/2018	U	AHY	Not Infected
41	TP139	BANA	10.19	62	16	0	catano_pcs	11/30/2018	M	AHY	Not Infected
42	TP140	BANA	8.13	53.5	13.7	0	catano_pcs	11/30/2018	U	AHY	Not Infected
43	TP146	BANA	8.98	60.5	16.3	0	catano_pcs	12/10/2018	M	AHY	Not Infected
44	TP151	BANA	10.07	58	14.5	0	catano_pcs	12/12/2018	U	HY	Not Infected
45	TP152	BANA	9.95	58	15.85	0	catano_pcs	12/12/2018	U	AHY	Not Infected
46	TP156	BANA	8.16	56	14.2	0	guaynabo_hs	12/15/2018	U	AHY	Not Infected
47	TP161	BANA	10.85	57	15.1	0	catano_yaguazo	12/21/2018	F	AHY	Not Infected
48	TP162	BANA	9.94	60.5	15.3	1	catano_yaguazo	12/21/2018	M	AHY	Infected
49	TP163	BANA	8.34	53	16.4	0	catano_yaguazo	12/21/2018	U	HY	Not Infected
50	TP164	BANA	9.67	56	15.1	0	catano_yaguazo	12/21/2018	F	AHY	Not Infected
51	TP166	BANA	9.92	59.5	16.6	0	catano_yaguazo	12/21/2018	M	AHY	Not Infected
52	TP169	BANA	10.35	54	15.05	1	catano_yaguazo	12/21/2018	U	AHY	Infected
53	TP170	BANA	8.4	54.5	13.3	0	bay_monagasII	1/4/2019	U	AHY	Not Infected
54	TP172	BANA	10.56	60.5	15.9	0	bay_monagasII	1/4/2019	M	AHY	Not Infected
55	TP174	BANA	8.84	59.5	14.4	1	bay_monagasII	1/4/2019	U	HY	Infected
56	TP182	BANA	9.08	54	13.8	0	bay_monagasII	1/4/2019	F	AHY	Not Infected
57	TP185	BANA	8.75	54	14.3	0	bay_monagasII	1/4/2019	F	AHY	Not Infected
58	TP192	BANA	10.17	61	12.95	0	catano_yaguazo	1/5/2019	M	AHY	Not Infected
59	TP194	BANA	10	61.5	16.3	0	catano_yaguazo	1/5/2019	U	AHY	Not Infected
60	TP195	BANA	8.59	52	14.5	0	catano_yaguazo	1/5/2019	F	AHY	Not Infected
61	TP196	BANA	10.26	56	15.2	0	catano_yaguazo	1/5/2019	M	AHY	Not Infected
62	TP197	BANA	10.23	56	14.8	1	catano_yaguazo	1/5/2019	U	AHY	Infected
63	TP198	BANA	9.56	50.5	15.05	1	catano_yaguazo	1/5/2019	F	AHY	Infected
64	TP199	BANA	10.3	62	16.5	0	catano_yaguazo	1/5/2019	M	AHY	Not Infected
65	TP200	BANA	8.73	56.5	14.4	0	catano_yaguazo	1/5/2019	U	HY	Not Infected
66	TP202	BANA	8.95	55	14.6	0	catano_yaguazo	1/5/2019	U	AHY	Not Infected
