# Supplementary material for: Higher body condition with infection by Haemoproteus parasites in Bananaquits (Coereba flaveola)
Source: PeerJ. 2024 Mar 29;12:e16361. doi: 10.7717/peerj.16361 (PMC10984167; doi:10.7717/peerj.16361)
Supplement: Supplemental Information 2 [file peerj-12-16361-s002.r]

#########################################################################################
#Part 1 Residuals and body condition, age and sex
#########################################################################################
##Loading packages
library(dplyr)
library(ggplot2)
library(lme4)
library(Matrix)
library(lmerTest)
library(devtools)
library(tidyverse)
library(sjPlot)
library(sjmisc)
library(sjlabelled)
library(snakecase)
library(RColorBrewer)
library(RLRsim)
library(effects)
library(ggpubr)
library(olsrr)
install_github("vqv/ggbiplot")
library(ggbiplot)

##Upload data file
overParBa <- read.csv(file="bana_data.csv", header = TRUE, sep=",")
overParBa

overParBa <-overParBa[-1]
overParBa

overParBa$parasite=factor(overParBa$parasite, levels=c("Not Infected", "Infected"))

##Normality tests for data 
shapiro.test(log(overParBa$weight))

par(mfrow=c(1,2))
qqnorm(overParBa$weight,main=""); qqline(overParBa$weight, col=2, lwd=2, lty=2, main="")
hist(overParBa$weight,xlab = "Weight (g)", main="")


par(mfrow=c(1,2))
qqnorm(overParBa$wing_length,main=""); qqline(overParBa$wing_length, col=2, lwd=2, lty=2, main="")
hist(overParBa$wing_length,xlab = "Wing length (mm)", main="")

par(mfrow=c(1,2))
qqnorm(overParBa$tarsus_length,main=""); qqline(overParBa$tarsus_length, col=2, lwd=2, lty=2, main="")
hist(overParBa$tarsus_length,xlab = "Tarsus length (mm)", main="")

######################################################################################
#Residuals analysis and body condition parameters
######################################################################################
##Linear model of Weight and Wing to extract residuals
modParBa3_w <- lm(log(weight)~log(wing_length),data=overParBa)
summary(modParBa3_w)
tab_model(modParBa3_w)

##Linear model of Weight and Tarsus to extract residuals
modParBa3_t <- lm(log(weight)~log(tarsus_length),data=overParBa)
summary(modParBa3_t)
tab_model(modParBa3_t)

cor(overParBa$wing_length,overParBa$tarsus_length)

par(mfrow=c(1,2))
plot(log(overParBa$wing_length),log(overParBa$weight),xlab="Log Wing Length", ylab="Log Weight", pch=19)
abline (modParBa3_w, col="red")

plot(log(overParBa$tarsus_length),log(overParBa$weight),xlab="Log Tarsus Length", ylab="Log Weight", pch=19)
abline (modParBa3_t, col="red")

#Extracting residuals of linear model for wing and tarsus 
overParBa$wing_res<-resid(modParBa3_w)
overParBa$tarsus_res<-resid(modParBa3_t)

##Testing normality of wing and tarsus residuals
shapiro.test(overParBa$wing_res)
hist(overParBa$wing_res)

shapiro.test(overParBa$tarsus_res)
hist(overParBa$tarsus_res)
   

##Linear mixed model of wing residuals with parasite and site as random intercept (random effect)
modreslmms3_w <-lmer(wing_res~parasite + (1|site),data=overParBa, REML=FALSE) 
#This results in singularity

##Linear model of parasite predicted by wing residuals
modreslm3_w <-lm(wing_res~parasite,data=overParBa)
summary(modreslm3_w)
tab_model(modreslm3_w)

ols_test_normality(modreslm3_w)

##Linear mixed model of tarsus residuals with parasite and site as random intercept (random effect)
modreslmms3_t <-lmer(tarsus_res~parasite + (1|site),data=overParBa, REML=FALSE) #LMM of residual and infection status with study site as random factor (random intercept)

#Linear model of parasite predicted by tarsus residuals
modreslm3_t <-lm(tarsus_res~parasite,data=overParBa) 
exactLRT(modreslmms3_t,modreslm3_t) #no need for random effects

summary(modreslm3_t)
tab_model(modreslm3_t)

ols_test_normality(modreslm3_t)


##Using effects package to calculate the error of the linear model
##of residuals of wing and weight
predict_lm_wing <- Effect(c("parasite"), modreslm3_w)
predict_lm_wing = data.frame(predict_lm_wing)


##Using effects package to calculate the error of the linear model
##of residuals of tarsus and weight
predict_lm_tarsus <- Effect(c("parasite"), modreslm3_t)
predict_lm_tarsus = data.frame(predict_lm_tarsus)


##Violin plot of residuals of wing and weight
violin_predict_lm_wing <-ggplot(predict_lm_wing, aes(x=parasite,y=fit)) +
  geom_errorbar(
    aes(ymin = lower, ymax =  upper, color = parasite),
    position = position_dodge(0.0), width = 0.2
  )+
  geom_point(aes(color = parasite,shape=parasite), position = position_dodge(0.0),size=8)+
  geom_hline(yintercept = 0,linetype="dashed", linewidth=0.8)+
  geom_jitter(data=overParBa,aes(x=parasite,y=wing_res,color=parasite,shape=parasite), size=3, width=0.2,alpha=0.30)+  
  geom_violin(data=overParBa,aes(x=parasite,y=wing_res,color=parasite),alpha=0.0050)+  
  scale_y_continuous(breaks=seq(-2,2,0.05)) +
  scale_color_manual(values=c("black","black"))+
  xlab("Infection status") + 
  ylab("Residuals body condition index (wing)")+
  theme_bw()+
  theme(legend.position="",
        axis.text=element_text(size=14, color="black"),
        axis.title=element_text(size=16, color="black"))

violin_predict_lm_wing 

##Violin plot of residuals of tarsus and weight by infection status
violin_predict_lm_tarsus <-ggplot(predict_lm_tarsus, aes(x=parasite,y=fit)) +
  geom_errorbar(
    aes(ymin = lower, ymax =  upper, color = parasite),
    position = position_dodge(0.0), width = 0.2
  )+
  geom_point(aes(color = parasite,shape=parasite), position = position_dodge(0.0),size=8)+
  geom_hline(yintercept = 0,linetype="dashed", size=0.8)+
  geom_jitter(data=overParBa,aes(x=parasite,y=tarsus_res,color=parasite,shape=parasite), size=3, width=0.2,alpha=0.30)+  
  geom_violin(data=overParBa,aes(x=parasite,y=tarsus_res,color=parasite),alpha=0.0050)+  
  scale_y_continuous(breaks=seq(-2,2,0.05)) +
  scale_color_manual(values=c("black","black"))+
  xlab("Infection status") + 
  ylab("Residuals body condition index (tarsus)")+
  theme_bw()+
  theme(legend.position="",
        axis.text=element_text(size=14, color="black"),
        axis.title=element_text(size=16, color="black"))

violin_predict_lm_tarsus 

#####################################################################################
#Residual analysis by age
#####################################################################################
overParBa.a <- overParBa%>%filter(age != "U")

overParBa.a <- overParBa.a[,1:11]
dim(overParBa.a)
head(overParBa.a)

##Wing residuals and age
overParBa.a$wing_res<- residuals(lm(log(weight)~log(wing_length),data=overParBa.a))

##Linear model of wing residuals predicted by parasite and age
modreslm3_w.a <-lm(wing_res~parasite*age,data=overParBa.a)
summary(modreslm3_w.a)
tab_model(modreslm3_w.a)
  
##Tarsus residuals and age  
overParBa.a$tarsus_res<- residuals(lm(log(weight)~log(tarsus_length),data=overParBa.a))

##Linear model of tarsus residuals predicted by parasite and age
modreslm3_t.a <-lm(tarsus_res~parasite*age,data=overParBa.a) 
summary(modreslm3_t.a)
tab_model(modreslm3_t.a)

##Using effects package to calculate the error of the linear model
##of residuals of wing and weight
predict_lm_resW_age <- Effect(c("parasite","age"), modreslm3_w.a)
predict_lm_resW_age = data.frame(predict_lm_resW_age)

##Plotting linear model of overall age and wing
violin_modAge_wing <-ggplot(predict_lm_resW_age, aes(x=age,y=fit,color=parasite)) +
  geom_errorbar(
    aes(ymin = lower, ymax =  upper, color = parasite),
    position = position_dodge(0.9), width = 0.2
  )+
  geom_point(aes(color = parasite,shape=parasite), position = position_dodge(0.9),size=8)+
  geom_hline(yintercept = 0,linetype="dashed", size=0.8)+
  geom_jitter(data=overParBa.a,aes(x=age,y=wing_res,color=parasite,shape=parasite),size=3,width = 0.4,alpha=0.30)+  
  geom_violin(data=overParBa.a,aes(x=age,y=wing_res,color=parasite),alpha=0.0050)+  
  scale_y_continuous(breaks=seq(-2,2,0.05)) +
  scale_x_discrete(breaks=c("AHY","HY"), labels=c("Adult","Juvenile")) +
  scale_color_manual(values=c("black","black"))+
  labs(shape="Infection status", color="Infection status") +
  xlab("Age") + 
  ylab("Residuals body condition index (wing)")+
  theme_bw()+
  theme(axis.text=element_text(size=14, color="black"),
        axis.title=element_text(size=16, color="black"))

violin_modAge_wing 

##Using effects package to calculate the error of the linear model
##of residuals of wing and weight
predict_lm_resT_age <- Effect(c("parasite","age"), modreslm3_t.a)
predict_lm_resT_age = data.frame(predict_lm_resT_age)

##Plotting linear model of overall age and tarsus
violin_modAge_tarsus <-ggplot(predict_lm_resT_age, aes(x=age,y=fit,color=parasite)) +
  geom_errorbar(
    aes(ymin = lower, ymax =  upper, color = parasite),
    position = position_dodge(0.9), width = 0.2
  )+
  geom_point(aes(color = parasite,shape=parasite), position = position_dodge(0.9),size=8)+
  geom_hline(yintercept = 0,linetype="dashed", size=0.8)+
  geom_jitter(data=overParBa.a,aes(x=age,y=tarsus_res,color=parasite,shape=parasite),size=3,width = 0.4,alpha=0.30)+  
  geom_violin(data=overParBa.a,aes(x=age,y=tarsus_res,color=parasite),alpha=0.0050)+  
  scale_y_continuous(breaks=seq(-2,2,0.05)) +
  scale_x_discrete(breaks=c("AHY","HY"), labels=c("Adult","Juvenile")) +
  scale_color_manual(values=c("black","black"))+
  labs(shape="Infection status", color="Infection status") +
  xlab("Age") + 
  ylab("Residuals body condition index (tarsus)")+
  theme_bw()+
  theme(axis.text=element_text(size=14, color="black"),
        axis.title=element_text(size=16, color="black"))

violin_modAge_tarsus


####################################################################################
#Residual analysis by sex
####################################################################################
overParBa.s <- overParBa%>%filter(sex != "U")

#Wing residuals and sex
modreslm3_w.s <-lm(wing_res~parasite*sex,data=overParBa.s)
summary(modreslm3_w.s)
tab_model(modreslm3_w.s)

#Tarsus prediction and sex
modreslm3_t.s <-lm(tarsus_res~parasite*sex,data=overParBa.s) 
summary(modreslm3_t.s)
tab_model(modreslm3_t.s)


##Using effects package to calculate the error of the linear model
##of residuals of wing and weight and sex
predict_lm_resW_sex <- Effect(c("parasite","sex"), modreslm3_w.s)
predict_lm_resW_sex = data.frame(predict_lm_resW_sex)


##Plotting linear model of sex and wing
boxplot_res_sex_w <-ggplot(predict_lm_resW_sex, aes(x=sex,y=fit,color=parasite)) +
  geom_errorbar(
    aes(ymin = lower, ymax =  upper, color = parasite),
    position = position_dodge(0.75), width = 0.2
  )+
  geom_point(aes(color = parasite,shape=parasite), position = position_dodge(0.75),size=8)+
  geom_hline(yintercept = 0,linetype="dashed", size=0.8)+
  geom_jitter(data=overParBa.s,aes(x=sex,y=wing_res,color=parasite,shape=parasite),size=3,width = 0.4,alpha=0.30)+ 
  geom_boxplot(data=overParBa.s, aes(x=sex,y=wing_res,color=parasite),alpha=0.0050) +
  scale_y_continuous(breaks=seq(-2,2,0.05)) +
  scale_x_discrete(breaks=c("M","F"), labels=c("Male","Female")) +
  scale_color_manual(values=c("black","black"))+
  labs(shape="Infection status", color="Infection status")+
  xlab("Sex") + 
  ylab("Residuals body condition index (wing)")+
  theme_bw()+
  theme(axis.text=element_text(size=14, color="black"),
        axis.title=element_text(size=16, color="black"))

boxplot_res_sex_w

##Using effects package to calculate the error of the linear model
##of residuals of tarsus and weight and sex
predict_lm_resT_sex <- Effect(c("parasite","sex"), modreslm3_t.s)
predict_lm_resT_sex = data.frame(predict_lm_resT_sex)

##Plotting linear model of sex and tarsus
boxplot_res_sex_t <-ggplot(predict_lm_resT_sex, aes(x=sex,y=fit,color=parasite)) +
  geom_errorbar(
    aes(ymin = lower, ymax =  upper, color = parasite),
    position = position_dodge(0.75), width = 0.2
  )+
  geom_point(aes(color = parasite,shape=parasite), position = position_dodge(0.75),size=8)+
  geom_hline(yintercept = 0,linetype="dashed", size=0.8)+
  geom_jitter(data=overParBa.s,aes(x=sex,y=tarsus_res,color=parasite,shape=parasite),size=3,width = 0.4,alpha=0.30)+ 
  geom_boxplot(data=overParBa.s, aes(x=sex,y=tarsus_res,color=parasite),alpha=0.0050) +
  scale_y_continuous(breaks=seq(-2,2,0.05)) +
  scale_x_discrete(breaks=c("M","F"), labels=c("Male","Female")) +
  scale_color_manual(values=c("black","black"))+
  labs(shape="Infection status", color="Infection status")+
  xlab("Sex") + 
  ylab("Residuals body condition index (tarsus)")+
  theme_bw()+
  theme(axis.text=element_text(size=14, color="black"),
        axis.title=element_text(size=16, color="black"))

boxplot_res_sex_t


#########################################################################################
#Part 2 PCA and body condition, age and sex
#########################################################################################

#PCA body condition and infection
BANApar.pca <- princomp(overParBa[,c(3:5)], cor=TRUE) 
summary(BANApar.pca)
print(BANApar.pca)

ggbiplot(BANApar.pca,group=factor(overParBa$parasite),ellipse=TRUE,obs.scale=1,varname.size=6, var.scale=3,varname.adjust = 1.5)+
scale_y_continuous(breaks=seq(-4,4,1)) +
  scale_x_continuous(breaks=seq(-8,8,2)) +
  scale_color_manual(name="Infection status", labels=c("Non-infected","Infected"),values=c("black","red2")) + 
  theme (axis.text.x=element_text(color="black",size=12),
         axis.text.y=element_text(color="black",size=12),
         axis.title.x=element_text(color="black",size=22),
         axis.title.y=element_text(color="black",size=22),
         legend.title=element_text(color="black",size=18),
         legend.text=element_text(size=14))#plot of BANA PC1 and PC2 dividided by infection status


##Extracting the columns of PCA and storing them in ind.coordParBa
ind.coordParBa <-BANApar.pca$scores
head(ind.coordParBa[,1:3])
ind.coordParBa[,1]
overParBa$pc1 <- ind.coordParBa[,1]

##Testing for normality of PC1 and histogram
shapiro.test(ind.coordParBa[,1])
hist(ind.coordParBa[,1])
qqnorm(ind.coordParBa[,1]);qqline(ind.coordParBa[,1], col=2, lwd=2,lty=2)

##Linear mixed model of PC1 with parasite and site as random intercept (random effect)
modpcalmms3 <-lmer(ind.coordParBa[,1]~parasite + (1|site),data=overParBa, REML=FALSE) #LMM of residual and infection status with study site as random factor (random intercept)
#returned singular result 

modpcalm3 <-lm(ind.coordParBa[,1]~parasite,data=overParBa)
summary(modpcalm3)
tab_model(modpcalm3)

ols_test_normality(modpcalm3)

##Using effects package to calculate the error of the linear model
##of residuals of tarsus and weight
predict_lm_pc1 <- Effect(c("parasite"), modpcalm3)
predict_lm_pc1 = data.frame(predict_lm_pc1)


##Violin plot of PC1 with infection status
violin_predict_lm_pc1 <-ggplot(predict_lm_pc1, aes(x=parasite,y=fit)) +
  geom_errorbar(
    aes(ymin = lower, ymax =  upper, color = parasite),
    position = position_dodge(0.0), width = 0.2
  )+
  geom_point(aes(color = parasite,shape=parasite), position = position_dodge(0.0),size=8)+
  geom_hline(yintercept = 0,linetype="dashed", size=0.8)+
  geom_jitter(data=overParBa,aes(x=parasite,y=ind.coordParBa[,1],color=parasite,shape=parasite), size=3, width=0.2,alpha=0.30)+  
  geom_violin(data=overParBa,aes(x=parasite,y=ind.coordParBa[,1],color=parasite),alpha=0.0050)+  
  scale_y_continuous(breaks=seq(-8,8,1)) +
  scale_color_manual(values=c("black","black"))+
  xlab("Infection status") + 
  ylab("PC1 body condition index")+
  theme_bw()+
  theme(legend.position="",
        axis.text=element_text(size=14, color="black"),
        axis.title=element_text(size=16, color="black"))

violin_predict_lm_pc1 

#####creating a combined plot of age infection
library(ggpubr)
multiRes <-ggarrange(violin_predict_lm_wing,violin_predict_lm_tarsus, violin_predict_lm_pc1, labels=c("A)","B)","C)"),font.label=list(size=18),ncol=3, nrow=1,hjust=-0.1,vjust=1)
multiRes


####################PCA and age####################
ageBsub <- subset(overParBa, age %in% c('HY','AHY'))

##create PCA for columns 3 to 6: weight, wing length and tarsus length
BANApar.age.pca <- princomp(ageBsub[,c(3:5)], cor=TRUE) 
summary(BANApar.age.pca)
print(BANApar.age.pca)

##Extracting the columns of PCA and storing them in ind.coordParBage
ageBsub$pc1.a <- BANApar.age.pca$scores[,1]

##Linear model of PC1 with parasite and interaction with age and site as random intercept effect 
modreslm4.age.pca <-lm(pc1.a~parasite*age,data=ageBsub) 
summary(modreslm4.age.pca)
tab_model(modreslm4.age.pca)

ols_test_normality(modreslm4.age.pca)

##Using effects package to calculate the error of the linear model
##of PCA of wing and weight
predict_lm_pca_age <- Effect(c("parasite","age"), modreslm4.age.pca)
predict_lm_pca_age = data.frame(predict_lm_pca_age)

##Plotting linear model of overall age 
violin_pcaAge <-ggplot(predict_lm_pca_age, aes(x=age,y=fit,color=parasite)) +
  geom_errorbar(
    aes(ymin = lower, ymax =  upper, color = parasite),
    position = position_dodge(0.9), width = 0.2
  )+
  geom_point(aes(color = parasite,shape=parasite), position = position_dodge(0.9),size=8)+
  geom_hline(yintercept = 0,linetype="dashed", size=0.8)+
  geom_jitter(data=ageBsub,aes(x=age,y=pc1.a,color=parasite,shape=parasite),size=3,width = 0.4,alpha=0.30)+  
  geom_violin(data=ageBsub,aes(x=age,y=pc1.a,color=parasite),alpha=0.0050)+  
  scale_y_continuous(breaks=seq(-14,10,1)) +
  scale_x_discrete(breaks=c("AHY","HY"), labels=c("Adult","Juvenile")) +
  scale_color_manual(values=c("black","black"))+
  labs(shape="Infection status", color="Infection status")+
  xlab("Age") + 
  ylab("PC1 body condition index")+
  theme_bw()+
  theme(legend.title=element_text(size=10,color = "black"),
        legend.text=element_text(size=8,color="black"),
        axis.text=element_text(size=14, color="black"),
        axis.title=element_text(size=16, color="black"))

violin_pcaAge 

#####creating a combined plot of age/infection
multiage <-ggarrange(violin_modAge_wing,violin_modAge_tarsus,violin_pcaAge, labels=c("A)","B)","C)"),
                     font.label=list(size=20),ncol=3, nrow=1,hjust=-0.15,vjust=1.1,
                     common.legend = TRUE, legend = "right")
multiage


####################PCA and sex####################
sexBsub <- subset(overParBa, sex %in% c('M','F'))
sexBsub

##create PCA for columns 3 to 6: weight, wing length and tarsus length
BANApar.sex.pca <- princomp(sexBsub[,c(3:5)], cor=TRUE) 
summary(BANApar.sex.pca)
print(BANApar.sex.pca)

##Extracting the columns of PCA and storing them in sexBsub$pc1.a column
sexBsub$pc1.a <- BANApar.sex.pca$scores[,1]

##Linear model of PC1 with parasite and interaction with sex
modreslm4.sex.pca <-lm(pc1.a~parasite*sex,data=sexBsub) 
summary(modreslm4.sex.pca)
tab_model(modreslm4.sex.pca)

ols_test_normality(modreslm4.sex.pca)

##Using effects package to calculate the error of the linear model
##of PCA of wing and weight
predict_lm_pca_sex <- Effect(c("parasite","sex"), modreslm4.sex.pca)
predict_lm_pca_sex = data.frame(predict_lm_pca_sex)

##Plotting linear model of overall age 
boxplot_pca_sex <-ggplot(predict_lm_pca_sex, aes(x=sex,y=fit,color=parasite)) +
  geom_errorbar(
    aes(ymin = lower, ymax =  upper, color = parasite),
    position = position_dodge(0.75), width = 0.2
  )+
  geom_point(aes(color = parasite,shape=parasite), position = position_dodge(0.75),size=8)+
  geom_hline(yintercept = 0,linetype="dashed", size=0.8)+
  geom_jitter(data=sexBsub,aes(x=sex,y=pc1.a,color=parasite,shape=parasite),size=3,width = 0.4,alpha=0.30)+  
  geom_boxplot(data=sexBsub, aes(x=sex,y=pc1.a,color=parasite),alpha=0.0050) + 
  scale_y_continuous(breaks=seq(-14,10,1)) +
  scale_x_discrete(breaks=c("M","F"), labels=c("Male","Female")) +
  scale_color_manual(values=c("black","black"))+
  labs(shape="Infection status", color="Infection status")+
  xlab("Sex") + 
  ylab("PC1 body condition index")+
  theme_bw()+
  theme(axis.text=element_text(size=14, color="black"),
        axis.title=element_text(size=16, color="black"),
        legend.title=element_text(size=10,color = "black"),
        legend.text=element_text(size=8,color="black"))

boxplot_pca_sex

#####creating a combined plot of age infection
multisex <-ggarrange(boxplot_res_sex_w,boxplot_res_sex_t, boxplot_pca_sex, labels=c("A)","B)","C)"),
                     font.label=list(size=20),ncol=3, nrow=1, hjust=-0.15,vjust=1.1,
                     common.legend = TRUE, legend = "right")
multisex
 
