# Supplementary material for: Higher body condition with infection by Haemoproteus parasites in Bananaquits (Coereba flaveola)
Source: PeerJ. 2024 Mar 29;12:e16361. doi: 10.7717/peerj.16361 (PMC10984167; doi:10.7717/peerj.16361)
Supplement: Supplemental Information 3 [file peerj-12-16361-s003.zip]

Archive with 36 entries (32 files):
- Sequences_ConsequencesInfection_Bananaquit/metadata/
- Sequences_ConsequencesInfection_Bananaquit/metadata/Samples_ConsequencesInfection_Bana_NicoleGutierrez.xlsx
- Sequences_ConsequencesInfection_Bananaquit/metadata/Table_Data_ConsquencesInfection_Bana.docx
- Sequences_ConsequencesInfection_Bananaquit/Sequences_ConsequencesInfection_Bana_Samples1-10/
- Sequences_ConsequencesInfection_Bananaquit/Sequences_ConsequencesInfection_Bana_Samples1-10/Sequences_Forward_ConsequencesInfection/
- Sequences_ConsequencesInfection_Bananaquit/Sequences_ConsequencesInfection_Bana_Samples1-10/Sequences_Forward_ConsequencesInfection/JR-F-10-B02-ID59.ab1
- Sequences_ConsequencesInfection_Bananaquit/Sequences_ConsequencesInfection_Bana_Samples1-10/Sequences_Forward_ConsequencesInfection/JR-F-12-D02-ID73.ab1
- Sequences_ConsequencesInfection_Bananaquit/Sequences_ConsequencesInfection_Bana_Samples1-10/Sequences_Forward_ConsequencesInfection/JR-F-15-G02-ID82.ab1
- Sequences_ConsequencesInfection_Bananaquit/Sequences_ConsequencesInfection_Bana_Samples1-10/Sequences_Forward_ConsequencesInfection/JR-F-18-B03-ID121.ab1
- Sequences_ConsequencesInfection_Bananaquit/Sequences_ConsequencesInfection_Bana_Samples1-10/Sequences_Forward_ConsequencesInfection/JR-F-21-E03-ID131.ab1
- Sequences_ConsequencesInfection_Bananaquit/Sequences_ConsequencesInfection_Bana_Samples1-10/Sequences_Forward_ConsequencesInfection/JR-F-22-F03-ID132.ab1
- Sequences_ConsequencesInfection_Bananaquit/Sequences_ConsequencesInfection_Bana_Samples1-10/Sequences_Forward_ConsequencesInfection/JR-F-23-G03-ID133.ab1
- Sequences_ConsequencesInfection_Bananaquit/Sequences_ConsequencesInfection_Bana_Samples1-10/Sequences_Forward_ConsequencesInfection/JR-F-28-D04-ID162.ab1
- Sequences_ConsequencesInfection_Bananaquit/Sequences_ConsequencesInfection_Bana_Samples1-10/Sequences_Forward_ConsequencesInfection/JR-F-29-E04-ID169.ab1
- Sequences_ConsequencesInfection_Bananaquit/Sequences_ConsequencesInfection_Bana_Samples1-10/Sequences_Forward_ConsequencesInfection/JR-F-30-F04-ID174.ab1
- Sequences_ConsequencesInfection_Bananaquit/Sequences_ConsequencesInfection_Bana_Samples1-10/Sequences_Forward_ConsequencesInfection/JR-F-33-A05-ID197.ab1
- Sequences_ConsequencesInfection_Bananaquit/Sequences_ConsequencesInfection_Bana_Samples1-10/Sequences_Forward_ConsequencesInfection/JR-F-34-B05-ID198.ab1
- Sequences_ConsequencesInfection_Bananaquit/Sequences_ConsequencesInfection_Bana_Samples1-10/Sequences_Forward_ConsequencesInfection/JR-F-3-C01-ID34.ab1
- Sequences_ConsequencesInfection_Bananaquit/Sequences_ConsequencesInfection_Bana_Samples1-10/Sequences_Forward_ConsequencesInfection/JR-F-4-D01-ID38.ab1
- Sequences_ConsequencesInfection_Bananaquit/Sequences_ConsequencesInfection_Bana_Samples1-10/Sequences_Forward_ConsequencesInfection/JR-F-5-E01-ID44.ab1
- Sequences_ConsequencesInfection_Bananaquit/Sequences_ConsequencesInfection_Bana_Samples1-10/Sequences_Reverse_ConsequencesInfection/
- Sequences_ConsequencesInfection_Bananaquit/Sequences_ConsequencesInfection_Bana_Samples1-10/Sequences_Reverse_ConsequencesInfection/JR-R-10-B07-ID59.ab1
- Sequences_ConsequencesInfection_Bananaquit/Sequences_ConsequencesInfection_Bana_Samples1-10/Sequences_Reverse_ConsequencesInfection/JR-R-12-D07-ID73.ab1
- Sequences_ConsequencesInfection_Bananaquit/Sequences_ConsequencesInfection_Bana_Samples1-10/Sequences_Reverse_ConsequencesInfection/JR-R-15-G07-ID82.ab1
- Sequences_ConsequencesInfection_Bananaquit/Sequences_ConsequencesInfection_Bana_Samples1-10/Sequences_Reverse_ConsequencesInfection/JR-R-18-B08-ID121.ab1
- Sequences_ConsequencesInfection_Bananaquit/Sequences_ConsequencesInfection_Bana_Samples1-10/Sequences_Reverse_ConsequencesInfection/JR-R-21-E08-ID131.ab1
- Sequences_ConsequencesInfection_Bananaquit/Sequences_ConsequencesInfection_Bana_Samples1-10/Sequences_Reverse_ConsequencesInfection/JR-R-22-F08-ID132.ab1
- Sequences_ConsequencesInfection_Bananaquit/Sequences_ConsequencesInfection_Bana_Samples1-10/Sequences_Reverse_ConsequencesInfection/JR-R-23-G08-ID133.ab1
- Sequences_ConsequencesInfection_Bananaquit/Sequences_ConsequencesInfection_Bana_Samples1-10/Sequences_Reverse_ConsequencesInfection/JR-R-28-D09-ID162.ab1
- Sequences_ConsequencesInfection_Bananaquit/Sequences_ConsequencesInfection_Bana_Samples1-10/Sequences_Reverse_ConsequencesInfection/JR-R-29-E09-ID169.ab1
- Sequences_ConsequencesInfection_Bananaquit/Sequences_ConsequencesInfection_Bana_Samples1-10/Sequences_Reverse_ConsequencesInfection/JR-R-30-F09-ID174.ab1
- Sequences_ConsequencesInfection_Bananaquit/Sequences_ConsequencesInfection_Bana_Samples1-10/Sequences_Reverse_ConsequencesInfection/JR-R-33-A10-ID197.ab1
- Sequences_ConsequencesInfection_Bananaquit/Sequences_ConsequencesInfection_Bana_Samples1-10/Sequences_Reverse_ConsequencesInfection/JR-R-34-B10-ID198.ab1
- Sequences_ConsequencesInfection_Bananaquit/Sequences_ConsequencesInfection_Bana_Samples1-10/Sequences_Reverse_ConsequencesInfection/JR-R-3-C06-ID34.ab1
- Sequences_ConsequencesInfection_Bananaquit/Sequences_ConsequencesInfection_Bana_Samples1-10/Sequences_Reverse_ConsequencesInfection/JR-R-4-D06-ID38.ab1
- Sequences_ConsequencesInfection_Bananaquit/Sequences_ConsequencesInfection_Bana_Samples1-10/Sequences_Reverse_ConsequencesInfection/JR-R-5-E06-ID44.ab1
